# Supplementary material for: The Cyclic Imine Core Common to the Marine Macrocyclic Toxins Is Sufficient to Dictate Nicotinic Acetylcholine Receptor Antagonism
Source: Mar Drugs. 2024 Mar 27;22(4):149. doi: 10.3390/md22040149 (PMC11050823; doi:10.3390/md22040149)
Supplement: Supplementary file 1 [file marinedrugs-22-00149-s001.zip]

Archive with 1 entries (1 files):
- marinedrugs-2894029 supplementary materials-PM.pdf
